# Supplementary material for: Higher Prevalence of Sexual Transmitted Diseases and Correlates of Genital Warts among Heterosexual Males Attending Sexually Transmitted Infection Clinics (MSCs) in Jiangmen, China: Implication for the Up-Taking of STD Related Service
Source: PLoS One. 2015 Mar 26;10(3):e0121814. doi: 10.1371/journal.pone.0121814 (PMC4374714; doi:10.1371/journal.pone.0121814)
Supplement: S1 Dataset — (XLS) [file pone.0121814.s001.xls]

## Sheet: MSP201009
a0	a1	a2	Age	race	Edu	marital	Living	resident	Service	b2	STIs	c1	c2	c3a	c3b	c3c	c3d	c3e	c3f	FSW	c5	c6	c7	c8	d1a	d1b	d1c	d1d	d1e	d1f	d1g	d1h	d1i	d1	d2	d3	e1	e2	f1a	f1b	f1c	syphilis	f1e	f2a	NG	CT
440700	090784	2010-06-07	21.4839	1	3	1	5	1	9	2	2									1	1	1	1	2	10										2		2	1	1	8	1	1		0
440700	090097	2009-09-07	21	1	4	1	5	1	6	2	2									1	1	2	1	2	10										2		1	1	1	2	1	1	1	0	0	1
440700	090140	2009-08-18	24	1	4	1	1	1	1	1	2									1	2	2		2	10										2		1	1	1	8	1	1	1	0	0	0
440700	090091	2009-12-16	24	1	3	1	6	3	9	2	2	1	2	6						1	1	2		2	10										2		2	1	1	32	1	1	1	0
440700	090041	2009-07-17	27	1	4	1	3	1	1	1	2	1	2	1	4					1	2	1	2	2	10										2		1	1	1	1	1	1	1	0	0	0
440700	090100	2009-08-27	27	1	3	2	2	3	6	2	2	3	1	7						2		2		2	10										2		1	1	1	2	1	1	1	0	0	0
440700	090757	2010-05-10	27	1	4	2	2	3	2	2	7	1	2	1	5					1	1	2		2	10										2		2	1	1	32	1	1		0
440700	090491	2009-10-14	29	1	3	1	5	1	6	1	2	3	1	7						1	1	1	1	2	3										2		2	1	1	8	1	1	1	0
440700	090127	2009-08-26	29	1	4	2	2	3	9	2	2	1	2	3	5					2		1	2	2	10										2		1	1	1	32	1	1	1	0	0	0
440700	090044	2009-07-31	30	1	5	2	1	1	1	1	7	1	2	7						1	1	1	1	2	10										2		1	1	1	1	1	1		0	0	0
440700	090459	2009-09-27	30	1	5	2	2	1	3	2	2	2	2	7						2		2		2	10										2		2	1	1	8	1	1	1	0
440700	090099	2009-08-28	30	1	4	2	2	1	9	2	2	2	1	6						1	1	2		2	10										2		1	1	1	16	1	1	1	0	0	0
440700	090017	2009-08-21	31	1	5	1	1	1	9	1	2									1	1	2		2	10										2		1	1	1	1	1	1	1	0	0	1
440700	090515	2009-11-04	32	1	4	2	2	1	6	2	2	2	1	7						1	1	2		2	10										2		2	1	1	1	1	1	1	0
440700	090793	2010-04-19	32	1	2	2	2	3	9	2	2	2	1	1						2		2		2	10										2		2	1	1	4	1	1	1	0
440700	090139	2009-08-18	33	1	4	2	2	3	9	2	2	1	2	7						2		1	2	2	10										2		1	1	1	64	1	1	1	0	0	0
440700	090309	2009-09-13	34	1	4	2	1	1	6	2	2	1	2	6						1	1	1	2	2	10										2		1	1	1	8	1	1	1	0	0	0
440700	090754	2010-04-02	38	1	4	2	2	3	1	2	2	1	2	1						2		2		2	10										2		2	1	1	8	1	1	1	0
440700	090245	2010-03-03	39	1	4	2	2	1	9	1	2	1	2	7						1	2	1	2	2	10										2		2	1	1	32	1	1	1	0
440700	090753	2010-04-03	40	1	2	2	2	1	9	2	2	1	2	8						1	2	2		2	10										2		2	1	1	128	1	1	1	0
440700	090741	2010-01-19	43	1	3	2	2	1	9	2	2	1	2	7						2		2		2	10										2		2	1	1	32	1	1	1	0
440700	090283	2009-08-24	45	1	4	2	2	1	2	1	2	2	2	6						1	2	2		2	10										2		1	1	1	64	1	1	1	0	0	0
440700	090528	2009-11-03	45	1	2	2	2	1	2	2	2	2	2	4						1	1	1	2	2	10										2		2	1	1	2	1	1	1	0
440700	090742	2010-01-18	46	1	4	2	2	1	2	2	7	1	1	7						2		2		2	10										2		2	1	1	64	1	1	1	0
440700	090751	2010-03-18	47	1	4	2	2	1	9	2	2	1	2	7						2		1	1	2	10										2		2	1	1	1	1	1	1	0
440700	090305	2009-09-18	48	1	3	2	2	1	1	1	2	2	1	7						2		2		2	10										2		2	1	1	1	1	1		0
440700	090576	2009-11-20	53	1	4	2	2	1	2	1	2	2	1	7						1	1	2		2	10										2		2	1	1	8	1	1	1	0
440700	090011	2009-08-17	65	1	2	2	5	1	1	2	2	1	2	7						1	2	1	2	2	10										2		1	1	1	1	1	1	1	0	0	0
440700	090032	2009-07-30	66	1	4	2	2	1	1	2	2	1	2	7						1	2	2		2	10										2		1	1	1	4	1	1	1	0	0	0
440700	090258	2010-03-17	69	1	3	2	2	1	9	1	7	2	1	7						1	2	2		2	10										2		2	1	1	2	1	1		0
440700	090607	2009-11-27	74	1	2	2	2	1	6	2	2	1	2	6						2		1	2	2	10										2		2	1	1	64	1	1	1	0
440700	090198	2009-08-19	25.5058	1	3	1	4	1	9	1	2	2	2	7						2		1	2	2	10										2		1	1	1	128	1	1	1	0	0	0
440700	090199	2009-08-12	30.2669	1	5	2	2	1	2	2	2	2	2	7						2		2		2	10										2		1	1	1	2	1	1	1	0	0	0
440700	090181	2009-07-27	30.412	1	4	1	4	3	6	2	2	2	2	7						1	1	2		2	10										2		1	1	1	4	1	1	1	0	0	0
440700	090766	2010-04-06	31.6112	1	4	1	1	1	4	2	2									2		1	1	2	10										2		2	1	1	16	1	1		0
440700	090762	2010-04-22	32.4709	1	4	2	2	1	1	2	2	1	2	7						1	1	2		2	10										2		2	1	1	8	1	1		0
440700	090194	2009-08-07	33.8097	1	2	2	2	1	9	2	2	3	1	7						1	1	2		2	6										2		1	1	1	16	1	1	1	0	0	0
440700	090326	2009-08-29	38.9459	1	4	1	1	1	9	1	2									1	2	2		2	10										2		1	1	1	1	1	1	1	0	0	0
440700	090454	2009-10-21	44.7337	1	3		2	1	9	2	2	1	2	7						2		2		2	10										2		1	1	1	2	1	1	1	1
440700	090818	2010-05-30	47.0007	1	2	2	2	1	9	1	7	1	2	7						1	2	2		2	10										2		2	1	1	64	1	1		0
440700	090667	2010-01-05	24	1	3	1	5	1	2	2	2									2		2		2	10										2		2	1	0		1	0	1	0
440700	090644	2009-12-01	24	1	3	1	1	3	1	2	7	2	2	6						1	2	2		2	10										2		2	1	0		1	0	1	0
440700	090637	2009-12-17	24	1	3	1	1	3	9	1		2	2							1	2	1	1	2	10										2		2	1	0		1	0	0	0
440700	090601	2009-12-08	26	1	3	1	1	3	2	2	5									1	1	1	1	2	10										2		2	1	0		1	0		0
440700	090264	2009-08-31	28	1	3	2	1	3	9	2	7	2	2	6						2		2		1	10										2		1	1	0		1	0	0	0	0	1
440700	090313	2009-09-21	31	1	2	1	4	1	9	1	7	1	2	6						2		1	2	2	10										2		1	1	0		1	0		0
440700	090690	2010-01-11	32	1	3	2	2	3	1	1	7	1	2	7						1	2	2		2	10										2		2	1	0		1	0		0
440700	090306	2009-09-14	33	1	4	2	2	3	9	2	7	3	1	1						2		1	1	2	10										2		1	1	0		1	0		0	0	0
440700	090051	2009-08-21	34	1	4	2	2	1	2	1	7	3	1	6						1	1	1	1	2	10										2		1	1	0		1	0		0	0	0
440700	090098	2009-08-28	34	1	5	2	2	1	9	1	7	2	1	1						1	1	2		2	10										2		1	1	0		1	0		0	0	0
440700	090248	2010-03-05	34	1	4	2	2	1	9	2	2	1	2	7						2		1	1	2	10										2		2	1	0		1	0		0
440700	090155	2009-12-04	37	1	4	2	2	3	9	1	3	1	2	7						1	2	1	2	2	10										2		2	1	0		1	0	0	0
440700	090572	2009-11-17	39	1	3	2	2	1	9	2	2	2	2	1						1	1	1	2	2	10										2		1	1	0		1	0		0
440700	090654	2009-12-16	40	1	3	2	2	2	6	2	2	2	3	7						2		2		2	10										2		2	1	0		1	0		0
440700	090591	2009-11-25	42	1	3	2	2	1	2	2	2	1	2	6						2		2		2	10										2		2	1	0		1	0		0
440700	090668	2010-01-11	44	1	3	2	2	1	2	2	2	2	1	2						1	1	1	1	2	2	3									2		2	1	0		1	0	1	0
440700	090262	2009-08-31	51	1	3	2	2	1	9	2	7	2	2	7						2		2		2	10										2		1	1	0		1	0	1	0	0	1
440700	090190	2009-07-15	75	1	2	2	2	1	9	1	5	1	2	7						1	2	2		2	10										2		1	1	0		1	0	1	0	0	0
440700	090197	2009-07-29	53.7413	1	4	2	2	1	1	1	5	1	2	7						1	2	2		2	10										2		1	1	0		1	0	1	0	0	0
440700	090061	2009-09-09	18	2	3	1	6	3	9	1	0	2	2	7						2		2		2	10										2		1	1	0		0	0	0	0	0	0
440700	090312	2009-09-11	19	1	3	1	5	1	9	1	7									2		1	1	2	3										2		1	1	0		0	0		0	0	0
440700	090320	2009-09-11	19	1	4	1	5	1	9	1	7									2		2		2	3										2		1	1	0		0	0		0	0	0
440700	090045	2009-07-08	19	1	3	1	5	3	9	2	4									1	2	1	1	2	10										2		1	1	0		0	0		0	0	0
440700	090566	2009-11-12	19	1	4	1	3	1	9	2	7	2	2	6						1	1	2		2	10										2		2	1	0		0	0		0
440700	090664	2009-12-04	19	1	4	1	3	1	9	2	1	2	1	7						2		2		2	10										2		2	1	0		0	0		0
440700	090529	2009-10-31	19	1	3	1	3	3	9	1	1	2	2	6						1	2	2		2	10										2		1	1	0		0	0		0
440700	090586	2009-11-23	19	1	4	1	1	3	1	2	1									1	2	1	2	2	10										2		2	1	0		0	0		0
440700	090634	2009-12-02	19	1	4	1	5	1	9	1	1									1	2	1	2	2	10										2		2	1	0		0	0	0	0
440700	090303	2009-09-10	19	1	3	1	1	2	9	2	7									2		2		2	10										2		1	1	0		0	0		0	0	0
440700	090328	2009-09-04	20	1	3	1	3	3	9	2	7									2		2		2	10										2		1	1	0		0	0		0	0	0
440700	090456	2009-10-08	20	1	5	1	1	1	9	1	3									2		2		2	10										2		2	1	0		0	0		0
440700	090053	2009-08-08	20	1	3	1	1	3	9	2	6									1	2	1	1	2	10										2		1	1	0		0	0		0	0	0
440700	090056	2009-09-18	20	1	3	1	5	1	9	1	7									1	2	2		2	10										2		1	1	0		0	0		0	0	0
440700	090549	2009-11-26	20	1	3	1	1	1	9	2	1	2	1	7						2		2		1	10										2		2	1	0		0	0	0	0
440700	090431	2009-09-14	20	1	4	1	3	3	9	2	7	2	1	6						2		1	1	2	10										2		2	1	0		0	0	0	0
440700	090683	2009-12-24	20	1	3	1	1	3	1	2	7									2		2		2	10										2		2	1	0		0	0		0
440700	090608	2009-12-15	20	2	3	2	2	3	9	2	7	1	2	7						2		1	2	2	10										2		2	1	0		0	0		0
440700	090009	2009-07-01	20	1	4	1	1	3	9	2	7									2		1	2	2	10										2		1	1	0		0	0		0
440700	090462	2009-10-27	20	1	5	1	5	1	2	1	6									2		2		2	10										2		1	1	0		0	0		0
440700	090049	2009-07-22	21	1	3	1	3	3	9	2	7	2	2	7						1	2	1	2	2	10										2		1	1	0		0	0		0	0	1
440700	090511	2009-10-26	21	1	2	1	1	3	9	1	7									2		1	2	2	10										2		2	1	0		0	0		0
440700	090133	2009-08-23	21	1	3	1	4	3	9	1	1	1	2	6						2		1	2	2	10										2		1	1	0		0	0		0	1	1
440700	090449	2009-08-24	21	1	5	1	1	1	5	2	7									1	1	2		2	10										2		1	1	0		0	0		0	0	0
440700	090497	2009-10-16	21	1	3	1	5	1	1	1	7									2		2		2	10										2		2	1	0		0	0		0
440700	090074	2009-08-13	21	1	3	1	5	2	9	2	3	1	2	6						2		2		2	10										2		1	1	0		0	0	0	0	0	0
440700	090039	2009-08-10	21	1	2	1	1	2	1	2	5	3	1	2						2		2	1	2	10										2		1	1	0		0	0		0	0	0
440700	090663	2009-12-04	21	1	4	1	1	1	5	1	3									2		2		2	10										2		2	1	0		0	0		0
440700	090263	2009-09-21	21	1	3	2	2	2	9	2	7	2	2	7						2		2		2	10										2		1	1	0		0	0		0
440700	090064	2009-08-21	21	1	4	1	4	1	9	2	7	2	2	0						1	2	2		2	10										2		1	1	0		0	0	0	0	0	0
440700	090610	2009-12-29	21	1	5	1	5	3	1	1	4									1	2	2		2	10										2		2	1	0		0	0		0
440700	090632	2009-12-14	21	2	4	2	2	3	9	1		2	2	6						2		2		2	10										2		2	1	0		0	0	0	0
440700	090649	2009-12-24	21	2	2	1	4	3	9	1		1	2	6						1	2	2		1	10										2		2	1	0		0	0	0	0
440700	090775	2010-05-12	21	1	5	1	1	3	9	2	4									2		2		2	10										2		2	1	0		0	0		0
440700	090480	2009-09-22	22	1	3	1	1	1	9	2	7									2		2		2	10										2		2	1	0		0	0		0
440700	090525	2009-11-05	22	1	3	1	5	1	2	1	6									2		2		2	2	3	5								2		2	1	0		0	0		0
440700	090670	2010-01-10	22	1	5	1	4	1	9	1	4	3	1	7						2		1	2	2	1	2	3								2		2	1	0		0	0		0
440700	090684	2009-12-26	22	1	4	1	1	3	1	2	7									2		1	1	2	10										2		2	1	0		0	0		0
440700	090080	2009-09-05	22	1	3		4	3	1	1	7									2		2		2	10										2		1	1	0		0	0	0	0	0	0
440700	090076	2009-08-31	22	1	5	2	5	3	9	2	7	2	2	6						1	2	1	2	2	10										2		1	1	0		0	0	0	0	0	0
440700	090516	2009-11-20	22	1	3	1	1	1	9	1	1									1	1	2		2	10										2		2	1	0		0	0		0
440700	090071	2009-08-13	22	1	2	1	4	1	9	1	3	2	2	6						2		2		2	10										2		1	1	0		0	0	0	0	0	0
440700	090518	2009-11-24	22	1	4	1	3	1	9	2	6	2	2	6						2		1	2	2	10										2		2	1	0		0	0		0
440700	090319	2009-10-21	22	1	3	1	4	1	9	2	4									2		2		2	10										2		2	1	0		0	0		0
440700	090778	2010-04-24	22	1	5	1	1	1	9	1	4	2	1	7						2		1	1	2	10										2		2	1	0		0	0		0
440700	090116	2009-09-08	22	1	5	1	3	3	9	2	7	2	1	7						2		2		2	10										2		1	1	0		0	0		0	0	0
440700	090333	2009-09-03	22	1	3	1	1	2	2	1	1									2		2		2	10										2		1	1	0		0	0		0	1	0
440700	090351	2010-01-18	22	1	3	2	3	3	9	2	7	3	1	7						1	1	1	1	2	10										2		2	1	0		0	0		0
440700	090476	2009-10-01	23	1	4	1	5	1	9	1	7									1	1	1	1	2	10										2		2	1	0		0	0		0
440700	090120	2009-09-06	23	1	5	2	5	1	9	2	7	4	3	0						2		2		2	10										2		1	1	0		0	0		0	0	0
440700	090759	2010-04-03	23	1	5	1	1	1	9	1	7									1	1	1	1	2	10										2		2	1	0		0	0		0
440700	090777	2010-04-23	23	1	5	1	2	3	2	2	7	2	1	5						2		2		2	10										2		2	1	0		0	0		0
440700	090426	2009-09-14	23	1	4	1	1	2	9	2	7									2		2		2	10										2		1	1	0		0	0	0	0	0	0
440700	090124	2009-09-01	23	1	3	1	3	3	6	1	7	2	1	6						2		2		2	10										2		1	1	0		0	0		0	0	0
440700	090445	2009-08-31	23	1	3	1	1	1	9	2	7									1	1	1	1	2	10										2		1	1	0		0	0		0	0	0
440700	090324	2009-08-28	23	1	4	1	1	1	4	2	7									2		1	2	2	10										2		1	1	0		0	0		0	0	1
440700	090241	2010-03-09	23	1	4	1	3	3	9	2	7	2	1	7						1	1	1	1	2	10										2		2	1	0		0	0		0
440700	090110	2009-08-25	23	1	2	2	2	3	9	2	7	1	2	1	3					2		2		2	10										2		1	1	0		0	0		0	0	0
440700	090633	2009-12-12	23	1	4	1	3	3	9	2	6	2	2	5						1	2	2		2	10										2		2	1	0		0	0	0	0
440700	090130	2009-09-01	23	1	4	1	1	2	9	2	7									2		2		2	10										2		1	1	0		0	0		0	0	0
440700	090325	2009-08-29	23	1	4	1	1	3	9	1	3									2		1	2	2	10										2		1	1	0		0	0		0	0	1
440700	090311	2009-09-09	23	1	3	1	4	3	9	1	7	4	3	0						2		2		2	10										2		1	1	0		0	0		0	0	0
440700	090356	2010-01-20	23	1	4	1	5	1	9	1	7									2		1	2	2	10										2		2	1	0		0	0		0
440700	090484	2009-10-15	23	1	5	1	1	2	9	2	7									1	1	2		2	10										2		1	1	0		0	0		0
440700	090594	2009-11-25	23	1	5	1	1	3	9	2	7									1	1	1	1	2	10										2		2	1	0		0	0		0
440700	090569	2009-11-15	23	1	4	1	1	2	9	2	7									2		2		2	10										2		1	1	0		0	0		0
440700	090380	2009-09-14	23	1	3	2	1	1		1	1	1	1	2	4	5				1	1	1	1	2	10										2		1	1	0		0	0	1	0	0	0
440700	090472	2009-10-03	23	1	4	1	5	1	9	1	7									2		2		2	10										2		2	1	0		0	0		0
440700	090329	2009-09-05	23	2	3	1	3	3	9	1	7	2	1	7						1	1	2		2	10										2		1	1	0		0	0		0	0	0
440700	090648	2009-12-06	23	1	3	1	1	3	1	1	7									1	2	2		2	10										2		2	1	0		0	0	0	0
440700	090611	2009-11-06	23	1	3	1	4	3	9	2	7	3	1							1	1	1	1	2	10										2		1	1	0		0	0	0	0
440700	090369	2009-09-21	23	1	4	2	4	3	3		1	2	2	7						2		2		2	10										2		1	1	0		0	0	0	0
440700	090764	2010-04-07	23	1	3	1	1	1	2	2	7									1	1	1	2	2	10										2		2	1	0		0	0		0
440700	090828	2010-05-10	23	1	4	1	1	1	2	2	7									1	1	1	1	2	10										2		2	1	0		0	0		0
440700	090073	2009-08-21	24	1	5	2	2	1	9	2	7	2	2	6						2		2		2	10										2		1	1	0		0	0	0	0	0	0
440700	090068	2009-08-21	24	1	5	2	2	1	9	2	3	2	1	6						2		2		2	10										2		1	1	0		0	0	0	0	0	0
440700	090535	2009-10-28	24	1	3	2	2	3	9	1	5	1	2	6						2		2		2	10										2		2	1	0		0	0		0
440700	090029	2009-07-17	24	1	4	2	2	1	9	2	7	2	1	7						1	1	2		2	1	3	5								2		1	1	0		0	0		0	0	0
440700	090128	2009-08-28	24	1	4	1	5	2	4	2	7									2		1	1	1	10										2		1	1	0		0	0		0	0	0
440700	090443	2009-08-19	24	1	4	1	1	1	3	2	7									2		1	2	2	10										2		1	1	0		0	0		0	0	0
440700	090520	2009-11-10	24	1	5	2	2	1	1	2	3	3	1	6						2		2		2	10										2		2	1	0		0	0		0
440700	090293	2009-09-02	24	1	4	2	2	1	1	1	4	1	2	7						2		2		2	10										2		1	1	0		0	0		0	0	0
440700	090573	2009-12-09	24	2	4	2	2	3	9	2	7	2	1	7						1	1	2		2	10										2		2	1	0		0	0		0
440700	090086	2009-09-04	24	1	3	1	1	2	6	2	7									1	1	2		2	10										2		1	1	0		0	0		0	0	0
440700	090680	2010-01-15	24	2	2	1	1	1	2	2	7									1	2	1	2	2	10										2		2	1	0		0	0		0
440700	090647	2009-12-01	24	1	3	1	1	2	1	1	6									2		2		2	10										2		2	1	0		0	0	0	0
440700	090327	2009-08-31	24	1	3	1	3	1	1	1	7	3	1	5						1	2	1	2	2	10										2		1	1	0		0	0		0	0	0
440700	090686	2009-12-21	24	1	5	1	5	1	9	1	7									1	1	2		2	10										2		2	1	0		0	0		0
440700	090655	2009-12-30	24	1	5	1	1	1	1	2	7									2		2		2	10										2		2	1	0		0	0		0
440700	090530	2009-10-29	24	1	4	1	1	2	6	2	7									2		2		2	10										2		2	1	0		0	0		0
440700	090052	2009-08-21	24	1	4	1	3	1	9	1	7	2	1	2	5					1	1	2		2	10										2		1	1	0		0	0		0	0	1
440700	090335	2009-09-07	24	1	5	1	1	1	2	2	7	2	2	7						1	2	1	1	2	10										2		1	1	0		0	0		0	0	0
440700	090552	2009-11-17	24	1	4	2	2	3	3	1	1	2	1	7						2		2		2	10										2		2	1	0		0	0	0	0
440700	090559	2009-11-23	25		3	1	1	3	3	1	1	2	2	1						1	2	1	2	2	10										2		2	1	0		0	0	0	0
440700	090505	2010-01-06	25	1	5	1	1	1	9	1	4									2		1	2	2	10										2		2	1	0		0	0		0
440700	090242	2010-03-14	25	1	5	2	2	1	9	2	7	1	2	7						1	1	1	1	2	10										2		2	1	0		0	0		0
440700	090037	2009-08-08	25	2	3	2	5	3	2	1	3	2	1	1	4	5				1	1	2		2	10										2		1	1	0		0	0		0	0	0
440700	090744	2010-01-15	25	1	3	2	1	3	2	1	7	3	1	7						1	1	1	1	2	10										2		2	1	0		0	0		0
440700	090079	2009-09-10	25	2	3	2	2	3	1	1		2	2	6						2		2		2	10										2		1	1	0		0	0	0	0	0	0
440700	090534	2009-10-28	25	1	4	1	1	1	9	1	6									2		2		2	10										2		2	1	0		0	0		0
440700	090598	2009-11-26	25	1	3	1	3	3	6	2	4	2	2	0						2		1	2	2	3										2		2	1	0		0	0		0
440700	090750	2010-01-12	25	1	3	2	2	1	9	2	7	2	2	7						2		2		2	10										2		2	1	0		0	0		0
440700	090613	2009-11-07	25	1	5	1	3	1	1	1	4	2	1	6						2		1	1	2	10										2		2	1	0		0	0	0	0
440700	090583	2009-12-16	25	1	5	1	1	2	5	1	7									1	1	2		2	10										2		2	1	0		0	0		0
440700	090281	2009-08-24	25	1	4	1	1	1	2	2	7									1	2	1	2	2	10										2		1	1	0		0	0		0	0	0
440700	090279	2009-11-29	25	1	4	2	2	1	1	1	1	1	2	6						1	2	2		2	10										2		2	1	0		0	0	0	0
440700	090513	2009-11-01	25	1	5	1	1	1	2	2	7									1	2	1	2		10										2		2	1	0		0	0		0
440700	090551	2009-11-18	25	1	5	1	1	2	4	1	1	1	2	7						2		2		2	10										2		2	1	0		0	0	0	0
440700	090040	2009-08-16	25	1	3	1	1	3	9	1	7	1	2	2						2		1	2	2	10										2		1	1	0		0	0		0	0	0
440700	090458	2009-10-03	26	1	4	1	5	1	1	1	1									1	2	2		2	10										2		2	1	0		0	0		0
440700	090498	2009-10-13	26	1	3	1	1	3	9	1	4									2		2		2	10										2		2	1	0		0	0		0
440700	090243	2010-03-02	26	1	4	2	2	3	9	2	7	2	2	6						2		2		2	10										2		1	1	0		0	0		0
440700	090030	2009-07-15	26	1	5	1	5	1	1	1	3									2		2		2	10										2		1	1	0		0	0		0	0	0
440700	090222	2009-09-13	26	1	3	2	4	3	9	1	3	1	2							2		2		2	10										2		1	1	0		0	0	0	0	0	0
440700	090522	2009-11-10	26	1	3	2	2	1	2	1	7	2	1	6						1	2	2		2	10										2		2	1	0		0	0		0
440700	090072	2009-08-26	26	1	4	1	1	3	9	2	4	3	1	6						1	1	1	1	2	10										2		1	1	0		0	0	0	0	0	0
440700	090137	2009-08-18	26	1	4	1	3	1	1	1	7	4	3	0						1	2	1	2	2	10										2		1	1	0		0	0		0	0	0
440700	090001	2009-07-13	26	1	5	1	5	1	1	1	4									1	1	1	1	1	10										2		1	1	0		0	0		0	0	0
440700	090375	2009-09-13	26	1	3	2	4	3	9	1	3	2	2							2		2		2	10										2		1	1	0		0	0		0
440700	090304	2009-09-15	26	1	5	1	5	1	9	1	4									2		2		2	10										2		1	1	0		0	0		0	0	0
440700	090286	2009-08-22	26	1	5	2	2	1	2	1	7	2	1	7						1	2	1	1	2	10										2		1	1	0		0	0		0	0	0
440700	090295	2009-09-01	26	1	5	1	5	1	9	1	6									2		2		2	10										2		1	1	0		0	0		0	0	0
440700	090439	2009-09-22	26	1	5	2	2	1	9	2	6	1	1	7						1	1	2		2	10										2		2	1	0		0	0		0
440700	090494	2009-10-18	26	1	4	1	1	1	2	1	7									1	1	1	1	2	10										2		2	1	0		0	0		0
440700	090444	2009-08-21	26	1	5	1	1	1	5	2	7									1	2	1	2	2	10										2		1	1	0		0	0		0	0	0
440700	090645	2010-01-11	26	1	5	1	1	3	9	2										1	1	2		2	10										2		2	1	0		0	0	0	0
440700	090022	2009-08-03	26	1	3	1	5	3	1	1	6									1	1	1	1	2	10										2		1	1	0		0	0		0	0	0
440700	090424	2009-09-06	26	1	3	2		3	2	2		2	2	7						2		1	2	2	10										2		1	1	0		0	0	0	0	0	0
440700	090255	2010-03-25	26	1	3	1	1	1	6	2	7									1	1	1	1	2	10										2		2	1	0		0	0		0
440700	090093	2009-09-11	26	1	4	1	3	3	9	2	7	2	2	8						2		2		2	10										2		1	1	0		0	0		0	0	1
440700	090448	2009-08-25	26	1	4	2	2	3	9	2	7	2	2	7						2		2		2	10										2		1	1	0		0	0		0	0	0
440700	090261	2009-09-07	26	1	5	2	2	1	6	2	7	3	1							2		2		2	10										2		1	1	0		0	0	1	0	0	0
440700	090114	2009-09-10	26	1	5	2	2	3	9	2	7	3	1	7						2		2		2	10										2		1	1	0		0	0		0	0	0
440700	090652	2009-12-28	26	1	4	2	1	3	9	2	7	1	2	6						1	1	1	1	2	10										2		2	1	0		0	0		0
440700	090104	2010-02-04	26	1	4	1	1	1	9	2	7									2		2		2	10										2		2	1	0		0	0		0
440700	090134	2009-08-23	27	1	4	1	5	1	9	1	4									1	2	1	2	2	10										2		1	1	0		0	0		0	0	0
440700	090495	2009-10-09	27	1	3	1	3	3	3	1	7	1	1	6						2		2		2	10										2		2	1	0		0	0		0
440700	090745	2010-01-15	27	1	4	1	5	2	9	2	4									2		1	2	2	10										2		2	1	0		0	0		0
440700	090353	2010-02-09	27	1	3	1	3	2	1	2	5	3	1	2						2		2		2	10										2		2	1	0		0	0		0
440700	090247	2010-02-27	27	1	4	1	1	1	1	1	1									1	1	1	1	2	10										2		2	1	0		0	0		0
440700	090277	2009-09-07	27	1	3	2	2	3	1	1	1	1	2	6						1	2	1	2	2	10										2		1	1	0		0	0	0	0	1	0
440700	090425	2009-09-15	27	1	3	2	2	2	2	2	7	2	1	7						2		2		2	10										2		1	1	0		0	0	0	0
440700	090153	2009-12-03	27	1	3	2	2	3	9	2	4	1	2							2		2		1	10										2		2	1	0		0	0	0	0
440700	090579	2009-11-20	27	1	5	1	1	1	2	2	7									1	1	1	1	2	10										2		2	1	0		0	0		0
440700	090554	2009-11-24	27	1	4	2	2	1	4	1	1	2	2	7						2		2		2	10										2		2	1	0		0	0	0	0
440700	090685	2009-12-23	27	1	4	1	5	1	4	1	4									2		2		2	10										2		2	1	0		0	0		0
440700	090465	2009-10-09	27	1	5	1	3	1	9	2	4	2	1	7						2		1	1	2	10										2		2	1	0		0	0		0
440700	090070	2009-08-28	27	1	3	2	2	3	9	2	7	3	1	5						2		2		2	10										2		1	1	0		0	0	0	0	0	0
440700	090577	2009-11-19	27	1	5	1	3	1	3	1	7	2	1	7						2		2		2	10										2		2	1	0		0	0		0
440700	090567	2009-11-12	27	1	3	2	2	1	2	2	7	2	1	7						1	1	1	1	2	10										2		2	1	0		0	0		0
440700	090493	2009-10-18	27	1	4	2	2	1	9	2	7	2	2	7						1	1	1	1	2	10										2		2	1	0		0	0		0
440700	090038	2009-08-03	28	1	4	2	2	2	9	2	7	2	2	5						1	1	1	2	2	10										2		1	1	0		0	0		0	0	0
440700	090469	2009-09-30	28	1	5	1	1	2	9	2	7									1	1	1	1	2	10										2		2	1	0		0	0		0
440700	090483	2009-10-16	28	1	5	1	1	3	9	2	6									1	1	2		2	10										2		2	1	0		0	0		0
440700	090355	2010-02-18	28	1	5	2	1	3	9	1	1	1	2	7						1	2	1	2	2	10										2		2	1	0		0	0		0
440700	090596	2009-11-26	28	1	3	2	2	3	9	1	7	2	1	6						2		2		2	10										2		2	1	0		0	0		0
440700	090042	2009-09-19	28	1	5	1	1	1	9	1	5									1	1	1	2	2	10										2		1	1	0		0	0		0	0	0
440700	090496	2009-10-19	28	1	4	2	2	1	9	1	3	2	2	7						1	2	2		2	10										2		2	1	0		0	0		0
440700	090656	2009-12-24	28	1	3	2	2	1	9	2	7	1	2	7						1	1	1	1	2	10										2		2	1	0		0	0		0
440700	090635	2009-12-19	28	1	4	1	1	3	1	2	7									1	2	2		2	10										2		2	1	0		0	0	0	0
440700	090672	2010-01-29	28	1	4	1	5	1	9	1	4									1	1	2		2	10										2		2	1	0		0	0		0
440700	090660	2009-12-02	28	1	5	1	1	1	9	2	7									1	2	2		2	10										2		2	1	0		0	0		0
440700	090427	2009-09-05	28	1	4	1	4	2	9	1	7									1	2	2		2	10										2		1	1	0		0	0	0	0	0	0
440700	090592	2009-11-24	28	1	5	2	2	1	2	1	7	3	1	6						2		2		2	10										2		2	1	0		0	0		0
440700	090429	2009-09-09	28	1	4	1	1	3	2	1	7									1	2	2			10										2		2	1	0		0	0	0	0
440700	090457	2009-10-03	28	1	4	1	1	3	1	1	7									1	1	2		2	10										2		2	1	0		0	0		0
440700	090228	2010-01-15	28	1	3	1	3	1	9	1	7	2	2	7						2		1	1	2	10										2		2	1	0		0	0	0	0
440700	090543	2010-01-15	28	1	3	1	3	1	9	1	7	2	2	7						2		1	1	2	10										2		2	1	0		0	0		0
440700	090677	2010-01-19	28	1	5	1	1	1	9	2	7									1	2	1	2	2	10										2		2	1	0		0	0		0
440700	090774	2010-04-24	28	1	5	1	1	1	9	2	6									2		2		2	10										2		2	1	0		0	0		0
440700	090191	2009-07-15	29	1	5	2	2	1	3	1	7	2	2	7						2		2		2	10										2		1	1	0		0	0	0	0	0	0
440700	090468	2009-09-28	29	1	3	1	1	3	9	2	4									1	1	2		2	10										2		2	1	0		0	0		0
440700	090267	2009-09-07	29	1	5	1	5	1		2		3	1	7						2		2		2	10										2		1	1	0		0	0	0	0	0	0
440700	090065	2009-08-25	29	1	4	2	2	1	1	1	3	2	1	6						2		1	1	2	10										2		1	1	0		0	0	0	0	0	0
440700	090034	2009-07-30	29	1	5	1	1	1	9	2	7									1	1	1	1	2	10										2		1	1	0		0	0		0	0	0
440700	090291	2009-08-25	29	1	5	1	1	1	6	2	7									1	1	1	2	2	10										2		1	1	0		0	0		0	0	0
440700	090689	2010-01-17	29	1	4	1	1	1	9	2	7									1	2	1	2	2	10										2		2	1	0		0	0		0
440700	090107	2010-02-04	29	1	5	2	2	1	9	2	4	2	2	6						2		2		2	10										2		2	1	0		0	0		0
440700	090470	2009-09-23	29	1	5	2	1	3	3	2	5	3	1	6						1	1	1	1	2	10										2		1	1	0		0	0		0
440700	090446	2009-08-24	29	1	5	1	1	2	1	1	7									2		1	2	2	10										2		1	1	0		0	0		0	0	0
440700	090606	2009-12-01	29	1	4	2	1	1	9	1	3	2	2	6						1	2	2		2	10										2		2	1	0		0	0		0
440700	090428	2009-09-15	29	1	5	2	2	1	2	1	7	2	2	6						2		2		2	10										2		1	1	0		0	0	0	0	0	0
440700	090570	2009-11-15	29	1	4	2	2	3	9	2	7	1	2	6						3	3	3	2	2	10										2		1	1	0		0	0		0
440700	090111	2009-09-09	29	1	3	1	1	3	2	1	1									1	2	1	2	2	10										2		2	1	0		0	0		0	0	0
440700	090361	2009-09-18	29	1	3	2	2	3	5	1		1	2	2						2		2		2	10										2		1	1	0		0	0	0	0	0	0
440700	090095	2009-09-10	29	1	3	2	2	3	9	1	5	2	2	8						2		1	2	2	10										2		1	1	0		0	0		0	0	0
440700	090562	2009-11-14	29	2	3	2	2	1	9	1	7	2	2	6						1	2	1	2	2	10										2		2	1	0		0	0		0
440700	090081	2009-08-05	29	1	4	1	3	3	9	2	7	3	1	7						1	2	1	2	2	10										2		1	1	0		0	0		0	0	0
440700	090025	2009-08-11	29	1	5	2	2	1	9	2	7	1	2	7						3	3	3	3	3	10										2		1	1	0		0	0		0	0	0
440700	090460	2009-09-25	29	1	5	1	1	1	3	2	7									1	1	2		2	10										2		2	1	0		0	0		0
440700	090302	2009-09-10	30	1	4	2	2	1	1	1	6	2	1	1						2		2		2	10										2		1	1	0		0	0		0	0	0
440700	090314	2009-09-07	30	1	3	2	1	1	9	1	1	2	2	7						1	2	2		2	2										2		1	1	0		0	0		0	1	0
440700	090490	2010-01-23	30	1	5	2	2	1	4	1	7	2	1	2						2		3	1	2	10										2		1	1	0		0	0		0
440700	090681	2010-01-08	30	1	3	2	1	3	2	1	1	2	2	7						1	2	1	2	2	10										2		2	1	0		0	0		0
440700	090082	2009-08-05	30	1	5	2	3	3	9	2	7	3	1	1						1	1	1	2	2	10										2		1	1	0		0	0		0	0	0
440700	090308	2009-09-13	30	1	5	1	3	1	9	1	1	2	1	7						1	2	1	1	2	10										2		1	1	0		0	0		0	1	0
440700	090379	2009-09-13	30	1	3	2	4	3	9	1	3	2	2							2		2		2	10										2		1	1	0		0	0	0	0	0	1
440700	090838	2010-04-30	30	1	3	2	1	3	9	2	7	4	3	0						1	2	2		2	10										2		2	1	0		0	0		0
440700	090026	2009-08-16	30	1	2	2	1	3	9	1	7	1	2	5						1	2	1	2	2	10										2		1	1	0		0	0		0	0	0
440700	090665	2009-12-03	30	1	4	1	1	1	5	1	7									2		2		2	10										2		2	1	0		0	0		0
440700	090752	2010-03-18	30	1	5	2	1	3	9	1	7	1	2	7						1	2	1	2	2	10										2		2	1	0		0	0		0
440700	090136	2009-08-19	30	1	5	2	2	1	9	1	7	1	2	7						1	2	2		2	10										2		1	1	0		0	0		0	0	0
440700	090514	2009-11-01	30	1	3	1	1	3	3	1	7									2		1	2	2	10										2		2	1	0		0	0		0
440700	090115	2009-09-02	30	1	5	2	2	3	9	2	7	2	1	1						2		2		2	10										2		1	1	0		0	0		0	0	0
440700	090464	2009-10-22	30	1	5	2	2	1	9	2	1	1	2	7						1	1	1	1	2	10										2		2	1	0		0	0		0
440700	090094	2009-09-11	30	1	4	2	2	1	9	2	7	2	2	1						1	2	2		2	3										2		1	1	0		0	0		0	0	1
440700	090088	2009-09-08	30	1	5	2	2	1	9	2	7	2	1	7						1	1	2		2	10										2		1	1	0		0	0		0	0	0
440700	090113	2009-09-10	30	1	5	2	2	2	9	1	4	2	1	7						2		2	2	2	10										2		1	1	0		0	0		0	0	1
440700	090090	2009-09-15	30	1	3	1	5	1	2	1	7									1	1	1	2	2	1										2		1	1	0		0	0		0	0	0
440700	090565	2009-11-04	30	1	4	2	2	1	9	1	7	1	2	7						2		1	1	2	10										2		2	1	0		0	0		0
440700	090550	2009-11-17	30	1	5	2	2	1	3	1	7	3	1	7						2		2			10										2		2	1	0		0	0	0	0
440700	090564	2009-11-23	30	1	3	2	2	1	2	2	7	3	1	2	5					2		2		2	2	3	4								2		2	1	0		0	0		0
440700	090421	2008-09-07	31	1	4	2	2	1	2	2		2	2	7						2		2		2	10										2		1	1	0		0	0	0	0
440700	090679	2010-01-08	31	1	4	2	5	2	2	2	5	2	1	7						1	1	2		2	10										2		2	1	0		0	0		0
440700	090578	2009-11-20	31	1	4	2	2	1	9	1	4	2	1	4	5					2		2		2	10										2		2	1	0		0	0		0
440700	090671	2010-01-05	31	1	5	1	1	1	2	1	1									2		2		2	10										2		2	1	0		0	0		0
440700	090423	2009-09-15	31	1	4	2	2	2	2	2	7	2	2	7						2		2			10										2		1	1	0		0	0	0	0	0	0
440700	090280	2009-09-07	31	1	5	2	2	1	1	2	7	2	1	7						2		2		2	4										2		1	1	0		0	0	0	0	0	0
440700	090605	2009-11-28	31	1	4	2	5	1	9	2	7	2	2	6						2		2		2	10										2		2	1	0		0	0		0
440700	090600	2009-12-03	31	1	3	2	2	2	2	2	6	2	1	6						1	1	1	1	2	10										2		2	1	0		0	0		0
440700	090595	2009-11-25	32	1	5	2	2	1	1	1	1	2	2	7						2		1	2	2	10										2		2	1	0		0	0		0
440700	090763	2010-04-16	32	1	5	2	2	2	9	2	7	1	2	7						1	1	1	2	2	10										2		2	1	0		0	0		0
440700	090254	2010-02-26	32	1	3	2	2	3	9	1	1	1	2	7						1	1	2		2	10										2		2	1	0		0	0		0
440700	090010	2009-07-24	32	1	3	2	1	2	9	1	1	1	2	6						1	2	1	2	2	10										2		1	1	0		0	0		0	1	0
440700	090135	2009-08-21	32	1	4	2	2	1	1	2	7	1	2	7						2		1	2	2	10										2		1	1	0		0	0		0	0	0
440700	090603	2009-12-01	32	1	4	2	2	1	9	1	7	2	1	7						2		2		2	10										2		2	1	0		0	0		0
440700	090276	2009-09-14	32	2	3	2	1	3	9	1	7	1	2	6						2		2		2	10										2		1	1	0		0	0	0	0	0	0
440700	090447	2009-09-09	32	1	5	1	1	1	9	2	7									1	1	2		2	10										2		1	1	0		0	0		0	0	1
440700	090366	2009-09-19	32	1	5	2	2	1	3	2		1	2	7						2				2	10										2		1	1	0		0	0	0	0	0	0
440700	090666	2009-12-08	32	1	3	2	2	1	2	2	5	2	1	7						2		2		2	10										2		2	1	0		0	0		0
440700	090657	2009-12-07	32	1	5	1	1	3	9	2	7									2		2		2	10										2		1	1	0		0	0		0
440700	090085	2009-07-08	32	1	4	2	1	3	1	1	3	2	1	7						1	2	2		2	10										2		1	1	0		0	0		0	1	0
440700	090008	2009-07-27	32	1	4	2	2	3	9	2	7	2	2	7						1	2	2		2	10										2		1	1	0		0	0		0	0	0
440700	090772	2010-05-10	32	1	5	2	1	2	1	2	7	2	1	7						2		1	1	2	10										2		2	1	0		0	0		0
440700	090831	2010-06-01	32	1	5	2	2	1	2	2	7	2	1	7						2		2		2	10										2		2	1	0		0	0		0
440700	090471	2009-10-03	33	1	4	2	2	1	9	1	7	1	2	7						1	2	2		2	10										2		2	1	0		0	0		0
440700	090316	2009-09-18	33	1	2	3	4	3	9	1	7	1	3	7						1	2	2		2	10										2		1	1	0		0	0		0	0	0
440700	090537	2009-11-10	33	1	5	2	2	1	1	1	6	3	2	5						2		2		2	10										2		2	1	0		0	0		0
440700	090059	2009-09-18	33	1	3	2	2	1	2	1	1	2	2	7						1	2	1	2	2	10										2		1	1	0		0	0		0	1	0
440700	090031	2009-07-21	33	1	2	1	3	3	9	1	7	2	1	1						2		2		2	10										2		1	1	0		0	0		0	0	0
440700	090289	2009-08-12	33	1	4	2	2	1	6	2	7	2	2	7						1	1	1	2	2	10										2		1	1	0		0	0		0	0	0
440700	090288	2009-08-23	33	1	5	2	2	1	3	2	7	2	2	7						1	1	2		2	10										2		1	1	0		0	0		0	0	0
440700	090489	2010-01-23	33	1	5	2	2	1	1	1	1	2	2	6						1	1	1	1	2	10										2		2	1	0		0	0		0
440700	090422	2009-09-14	33	1	4	2	2	2	2	2	7	2	1	7						2		2		2	10										2		1	1	0		0	0	0	0	0	0
440700	090117	2009-08-18	33	1	3	2	2	1	9	2	7	2	1	5						2		2		2	10										2		2	1	0		0	0		0	0	0
440700	090521	2009-11-10	33	1	4	2	2	2	1	2	7	1	2	6						1	2	1	2	2	10										2		2	1	0		0	0		0
440700	090430	2009-09-13	33	1	4	2	2	3	9	2	7	1	2	6						2		1	1	2	10										2		1	1	0		0	0	0	0	0	0
440700	090069	2009-09-02	33	1	5	2	2	1	9	2	7	3	1	7						2		2		2	10										2		1	1	0		0	0	0	0	0	0
440700	090658	2009-12-03	33	1	3	2	2	1	1	2	7	2	2	6						2		1	2	2	10										2		1	1	0		0	0		0
440700	090510	2009-10-27	34	1	5	2	2	1	1	1	4	2	2	6						1	1	2		2	10										2		2	1	0		0	0		0
440700	090669	2009-12-14	34	1	3	2	2	2	1	2	7	2	2	7						2		2		2	10										2		2	1	0		0	0		0
440700	090477	2009-09-28	34	1	5	2	1	3	1	1	3	1	2	1						1	2	1	2		10										2		2	1	0		0	0		0
440700	090315	2009-09-20	34	1	5	2	2	1	9	1	7	1	2	7						1	2	2		2	10										2		1	1	0		0	0		0	0	0
440700	090317	2009-09-16	34	1	4	2	2	1	9	1	4	2	2	7						2		2		2	10										2		1	1	0		0	0		0	0	0
440700	090126	2009-08-21	34	1	3	2	1	2	9	1	4	2	2	6						1	2	2		2	10										2		1	1	0		0	0		0	0	0
440700	090033	2009-07-27	34	1	4	1	3	3	9	1	7	1	2	1	2	5				2		1	2	2	6										2		1	1	0		0	0		0	0	0
440700	090244	2010-03-20	34	1	5	2	2	1	9	2	7	2	1	7						1	1	1	1	2	10										2		1	1	0		0	0		0
440700	090832	2010-04-26	34	1	4	2	2	1	2	2	5	1	2	7						1	1	2		2	10										2		2	1	0		0	0		0
440700	090340	2009-09-06	34	1	5	2	2	1	2	1	6	2	2	7						1	2	1	2	2	10										2		1	1	0		0	0		0	0	0
440700	090509	2009-10-30	34	1	3	2	1	3	9	1	7	1	2	6						1	2	2		2	10										2		2	1	0		0	0		0
440700	090066	2009-11-16	34	1	3	1	1	2	1	2	1	2	1							1	1	1	1	2	10										2		1	1	0		0	0	0	0	0	0
440700	090101	2009-07-23	34	1	3	2	2	1	9	2	7	1	2	6						1	1	2		2	10										2		1	1	0		0	0		0	0	0
440700	090682	2010-01-10	35	1	3	2	2	1	9	1	7	2	2	6						1	1	1	1	2	10										2		1	1	0		0	0		0
440700	090588	2009-12-03	35	1	4	2	2	2	5	2	7	2	1	7						2		2		2	10										2		2	1	0		0	0		0
440700	090067	2009-08-31	35	1	3	2	2	1	9	2	5	2	1	6						2		2		2	10										2		1	1	0		0	0	0	0	0	0
440700	090574	2010-01-07	35	1	4	2	2	3	2	2	7	2	2	5						2		1	1	2	10										2		2	1	0		0	0		0
440700	090292	2009-08-26	35	1	4	2	2	1	9	2	7	2	2	7						1	2	1	2	2	10										2		1	1	0		0	0		0	0	0
440700	090077	2009-07-27	35	1	4	2	2	2	9	1	3	2	1	7						2		2			10										2		1	1	0		0	0	0	0	0	0
440700	090016	2009-09-06	35	1	4	2	2	1	5	2	7	2	1	7						1	2	2		2	10										2		1	1	0		0	0		0	0	0
440700	090331	2009-08-31	35	1	3	2	2	1	9	1	7	2	2	6						1	2	1	2	2	10										2		1	1	0		0	0		0	0	0
440700	090455	2009-10-09	35	1	4	2	2	3	1	1	1	1	2	6						1	2	2		2	10										2		2	1	0		0	0		0
440700	090109	2010-01-27	35	1	5	2	2	1	2	1	7	2	1	7						1	2	1	1	2	10										2		2	1	0		0	0		0
440700	090058	2009-09-18	35	1	4	1	3	3	9	2	7	2	1	6						2		1	2	2	10										2		1	1	0		0	0		0	0	0
440700	090368	2009-09-16	35	1	3	2	2	1	9			2	1	7											10										2		1	1	0		0	0	0	0	0	0
440700	090123	2009-08-17	35	1	3	2	2	1	9	2	3	1	2	7						2		2			10										2		1	1	0		0	0		0	0	0
440700	090370	2009-09-07	35	1	4	2	2	1	9	2	0	2	2	7											10										2		1	1	0		0	0	0	0	0	0
440700	090612	2009-11-06	35	1	3	2	2	3	9	2	7	2	2	8						2		2		1	9										2		1	1	0		0	0	0	0
440700	090631	2009-12-25	35	1	4	2	2	2	1	2	7	1	2	6						1	1	2		2	10										2		2	1	0		0	0	0	0
440700	090571	2009-11-17	35	1	5	2	2	1	8	1	7	1	2	7						1	1	1	2	2	10										2		1	1	0		0	0		0
440700	090675	2010-02-22	35	1	3	2	2	3	9	1	1	1	2	5						2		2		2	10										2		2	1	0		0	0		0
440700	090593	2009-11-25	35	1	4	1	1	1	1	1	1									1	1	1	2	2	10										2		2	1	0		0	0		0
440700	090435	2009-10-22	35	1	3	2	2	1	2	2	7	1	2	2						1	1	1	2	2	10										2		1	1	0		0	0		0
440700	090506	2009-12-27	35	1	5	2	2	1	9	1	7	3	1	7						1	2	2		2	10										2		2	1	0		0	0		0
440700	090651	2009-12-28	35	1	5	2	2	1	9	2	7	2	1	7						2		1	1	2	10										2		1	1	0		0	0		0
440700	090688	2010-01-15	35	1	4	1	4	1	1	1	1	1	2	7						1	2	1	2	2	10										2		2	1	0		0	0		0
440700	090776	2010-04-27	35	1	3	2	2	2	1	1	7	2	1	1						2		2		2	10										2		2	1	0		0	0		0
440700	090758	2010-05-07	35	1	3	2	2	1	9	1	7	1	2	7						2		1	2	2	10										2		2	1	0		0	0		0
440700	090003	2009-07-25	36	1	4	2	2	3	9	1	3	1	2	7						1	2	1	2	2	10										2		1	1	0		0	0		0	0	0
440700	090527	2009-11-04	36	1	5	2	2	2	2	1	7	2	1	7						1	2	1	2	2	10										2		2	1	0		0	0		0
440700	090221	2009-07-14	36	1	3	2	1			1	2		2							2		2			10										2		1	1	0		0	0	0	0	0	0
440700	090054	2009-08-26	36	1	4	2	5	1	9	2	7	1	2	7						1	1	2		2	10										2		2	1	0		0	0		0	0	0
440700	090478	2009-09-27	36	1	5	2	2	1	1	1	7	2	2	1						1	2	1	2	2	10										2		2	1	0		0	0		0
440700	090256	2010-03-01	36	1	5	1	1	1	9	2	7									1	1	2		2	10										2		2	1	0		0	0		0
440700	090103	2009-08-22	36	1	5	2	2	1	2	2	7	1	2	7						1	1	2		2	10										2		1	1	0		0	0		0	0	0
440700	090532	2009-11-03	36	1	4	2	2	1	2	1	7	2	1	7						1	1	1	1	2	10										2		2	1	0		0	0		0
440700	090364	2009-09-08	36	1	5	2	2	1	2		7	2	1	7											10										2		1	1	0		0	0	0	0	0	0
440700	090078	2009-09-11	36	1	5	2	2	1		1	3	3	1	6						2		1	1	2	10										2		1	1	0		0	0	0	0	0	1
440700	090531	2009-10-29	36	1	3	2	2	1	3	1	5	2	2	7						2		1	1	2	10										2		2	1	0		0	0		0
440700	090512	2009-10-31	36	1	5	2	2	1	3	2	7	1	2	7						1	2	2		2	10										2		2	1	0		0	0		0
440700	090796	2010-05-01	36	1	4	2	2	1	9	1	7	1	2	7						2		1	2	2	10										2		2	1	0		0	0		0
440700	090330	2009-09-07	37	1	4	2	1	3	1	1	7	2	2	7						1	2	2		2	10										2		1	1	0		0	0		0	0	0
440700	090452	2009-10-06	37	1	3	2	1	3	9	1	7	1	2	6						1	1	2		2	10										2		2	1	0		0	0		0
440700	090092	2009-09-11	37	1	3	2	2	3	9	2	7	1	2	5						1	2	1	2	2	10										2		1	1	0		0	0		0	0	0
440700	090533	2009-10-29	37	1	3	3	1	1	9	1	7									1	1	1	1	2	10										2		2	1	0		0	0		0
440700	090486	2010-02-02	37	1	4	2	2	1	9	2	7	2	1	7						1	1	1	1	2	10										2		2	1	0		0	0		0
440700	090337	2009-09-10	37	1	4	2	2	1	9	2	7	2	1	7						1	1	2		2	10										2		1	1	0		0	0		0	0	0
440700	090023	2009-08-03	37	1	4	2	2	1	9	2	7	3	1	6						1	1	1	1	2	10										2		1	1	0		0	0		0	0	0
440700	090266	2009-09-04	37	1	3	2	1	3	1	1	1	1	2	7						1	2	1	2		10										2		1	1	0		0	0	0	0	1	0
440700	090027	2009-08-11	37	1	4	2	2	1	9	1	4	2	1	7						1	1	2		2	10										2		2	1	0		0	0	0	0	0	0
440700	090334	2009-09-13	37	1	5	2	2	1	2	2	7	2	1	7						1	1	1	1	2	10										2		1	1	0		0	0		0	0	1
440700	090250	2010-02-22	37	1	5	2	2	1	1	1	1	1	2	6						1	2	1	2	2	10										2		2	1	0		0	0		0
440700	090643	2009-12-24	38	1	3	2	2	3	1	1	1	1	2	6						1	2	2		2	10										2		2	1	0		0	0	0	0
440700	090036	2009-08-06	38	1	5	2	2	1	1	1	7	2	2	5						2		1	1	2	10										2		1	1	0		0	0		0	0	0
440700	090287	2009-08-23	38	1	5	2	2	1	3	2	7	2	2	7						1	1	1	1	2	10										2		1	1	0		0	0		0	0	0
440700	090012	2009-07-31	38	1	5	2	2	1	9	1	7	2	2	6						2		2		2	10										2		1	1	0		0	0		0	0	0
440700	090526	2009-11-05	38	1	5	3	1	1	5	1	7									2		2		2	10										2		2	1	0		0	0		0
440700	090488	2010-01-26	38	1	3	2	1	2	9	2	7	3	1	7						1	1	1	1	2	10										2		2	1	0		0	0		0
440700	090467	2009-09-30	38	1	3	2	4	3	9	2	7	2	2	5						1	2	2		2	10										2		2	1	0		0	0		0
440700	090354	2010-02-03	38	2	4	1	1	3	1	1	7									2		1	2	2	10										2		2	1	0		0	0		0
440700	090659	2009-12-03	38	1	3	3	5	1	9	1	7									1	2	1	1	2	8										2		2	1	0		0	0		0
440700	090544	2009-11-28	38	1	3	2	2	3	3	1	3	2	2	5						2		1	2	2	10										2		2	1	0		0	0	0	0
440700	090121	2009-08-19	38	1	4	3	1	1	9	2	3									1	2	2		2	10										2		1	1	0		0	0		0	0	1
440700	090487	2010-01-28	38	1	2	3	1	3	9	1	7									1	2	1	2	2	10										2		2	1	0		0	0		0
440700	090002	2009-07-28	38	1	5	2	2	1	9	1	7	3	1	7						1	1	1	1	2	10										2		1	1	0		0	0		0	1	0
440700	090274	2009-09-09	38	1	3	2	2	3	2	2	7	1	2	6						1	2	2		2	10										2		2	1	0		0	0	0	0	0	0
440700	090563	2009-11-17	38	1	5	2	2	1	1	1	7	1	2	6						2		1	2	2	10										2		2	1	0		0	0		0
440700	090609	2009-11-28	38	1	3	2	2	2	2	1	3	1	1	6						2		1	1	2	10										2		2	1	0		0	0		0
440700	090743	2010-01-18	39	1	3	1	1	1	2	1	5									1	1	1	1	2	10										2		2	1	0		0	0		0
440700	090265	2009-09-07	39	1	5	3	5	1	2	2	0	2	1	7						2		2		2	10										2		1	1	0		0	0		0	0	0
440700	090604	2009-12-03	39	1	4	2	2	1	2	2	7	2	1	6						2		1	1	2	10										2		2	1	0		0	0		0
440700	090580	2009-11-18	39	1	4	2	2	1	2	2	7	1	2	7						1	1	2		2	10										2		2	1	0		0	0		0
440700	090553	2009-12-01	39	1	4	2	2	2	9	1	3	2	1	7						2		2		2	10										2		2	1	0		0	0	0	0
440700	090268	2009-09-23	39	1	5	2	2	1	2	2	7	2	2	7											10										2		1	1	0		0	0	0	0
440700	090661	2009-12-03	39	1	5	2	2	3	9	2	5	2	1	6						2		2		2	10										2		1	1	0		0	0		0
440700	090556	2010-01-21	39	2	2	2	1	3	9	1	7	1	2	8						2		2		2	10										2		2	1	0		0	0		0
440700	090129	2009-09-08	39	1	4	2	2	3	9	1	7	2	1	6						1	1	1	1	2	10										2		1	1	0		0	0		0	0	0
440700	090300	2009-09-28	39	1	4	2	2	1	9	2	7	3	1	7						1	1	1	1	2	10										2		2	1	0		0	0		0
440700	090500	2009-10-13	39	1	3	2	2	1	9	2	7	2	2	6						2		1	2	2	10										2		2	1	0		0	0		0
440700	090106	2010-02-22	40	1	5	2	2	2	9	2	7	2	2	7						2		2		2	10										2		2	1	0		0	0		0
440700	090678	2010-01-18	40	1	3	2	4	3	9	1	7	1	2	7						1	2	2		2	10										2		2	1	0		0	0		0
440700	090183	2009-07-17	40	1	5	2	2	1	1	1	4	2	2	7						1	1	2		2	10										2		1	1	0		0	0	0	0	0	0
440700	090539	2009-11-11	40	1	3	2	3	1	1	1	7	3	1	7						2		1	1	2	10										2		2	1	0		0	0		0
440700	090156	2009-12-13	40	1	4	2	2	1	9	1	3	2	2	7						2			2	2	10										2		2	1	0		0	0	0	0
440700	090272	2009-09-04	40	1	3	2	2	3	2	2		2	2	7						2		1	2	2	10										2		1	1	0		0	0	0	0	0	0
440700	090060	2009-09-18	40	1	5	2	2	1	2	2	5	2	2	1						1	1	2		2	10										2		1	1	0		0	0		0	0	0
440700	090365	2009-09-19	40	1	3	2	2	3				1	2							1	2	2		2	10										2		1	1	0		0	0	0	0	0	0
440700	090301	2009-09-11	40	1	4	2	2	1	9	2	7	2	1	6						1	1	2		2	10										2		1	1	0		0	0		0	0	0
440700	090352	2010-02-02	40	1	3	2	2	1	1	1	7	2	2	7						2		1	1	2	10										2		2	1	0		0	0		0
440700	090561	2009-11-23	40	1	3	2	1	1	9	2	7	2	1	6						2		1	2	2	10										2		2	1	0		0	0		0
440700	090018	2009-08-20	40	1	5	2	2	1	1	1	7	1	2	7						2		2		2	10										2		1	1	0		0	0		0	0	0
440700	090589	2009-11-21	40	1	5	2	2	1	1	1	7	1	2	5						1	2	1	2	2	10										2		1	1	0		0	0		0
440700	090360	2010-02-05	40	1	5	3	1	1	1	1	1									1	1	1	1	2	10										2		1	1	0		0	0		0
440700	090507	2009-11-07	41	1	4	2	2	1	9	1	1	1	2	6						2		1	2	2	10										2		2	1	0		0	0		0
440700	090013	2009-08-24	41	1	5	2	2	1	9	2	7	1	2	7						2		2		2	10										2		1	1	0		0	0		0	0	0
440700	090587	2009-11-24	41	1	5	2	2	1	9	2	4	2	1	7						2		2		2	10										2		2	1	0		0	0		0
440700	090492	2009-10-23	41	1	4	3	1	1	1	1	7									1	1	1	1	2	10										2		2	1	0		0	0		0
440700	090581	2009-12-18	41	1	5	2	1	3	1	1	1	1	2	6						1	2	1	2	2	10										2		1	1	0		0	0		0
440700	090780	2010-05-26	41	1	3	2	1	1	9	1	1	2	2	6						1	2	2		2	10										2		2	1	0		0	0		0
440700	090453	2009-10-07	42	1	3	2	2	3	2	2	7	2	2	7						1	2	2		2	10										2		2	1	0		0	0		0
440700	090662	2009-12-09	42	1	4	2	2	1	1	2	7	3	1	7						2		1	1	2	10										2		2	1	0		0	0		0
440700	090451	2009-10-09	42	1	5	2	1	2	9	1	7	2	3	0						2		2		2	10										2		2	1	0		0	0		0
440700	090639	2009-11-30	42	1	3	1	1	3	2	1	6	2	2	6						2		2		2	10										2		2	1	0		0	0	0	0
440700	090005	2009-07-22	42	1	3	3	3	3	9	2	7	1	2	7						2		2		2	10										2		1	1	0		0	0		0	0	0
440700	090252	2010-03-15	43	1	3	2	2	1	1	2	7	2	1	7						2		2		2	10										2		2	1	0		0	0		0
440700	090125	2009-08-21	43	1	3	2	2	3	9	2	1	1	2	7						1	2	2		2	10										2		1	1	0		0	0		0	1	0
440700	090310	2009-09-08	43	1	5	2	2	1	9	2	1	1	2	7						1	2	1	2	2	10										2		1	1	0		0	0		0	1	0
440700	090782	2010-06-01	43	1	4	2	2	1	9	2	7	1	2	7						2		2		2	10										2		2	1	0		0	0		0
440700	090748	2010-01-13	43	1	5	2	2	2	9	1	7	2	1	1	3	5				2		2		2	10										2		2	1	0		0	0		0
440700	090339	2009-09-06	43	1	5	2	2	1	3	2	7	3	1	7						1	1	1	1	2	10										2		1	1	0		0	0		0	0	0
440700	090461	2009-10-27	43	1	3	2	1	1	2	2	7	2	1	7						1	1	2		2	10										2		2	1	0		0	0		0
440700	090084	2009-09-03	43	1	3	2	2	3	9	1	4	3	1	5						1	1	2		2	10										2		1	1	0		0	0		0	0	0
440700	090466	2009-10-26	44	1	4	2	2	1	6	1	5	1	1	7						1	1	1	1	1	10										2		2	1	0		0	0		0
440700	090282	2009-08-23	44	1	5	2	2	2	9	1	6	2	2	6						1	2	2		2	10										2		1	1	0		0	0		0	0	0
440700	090541	2009-11-24	44	1	3	2	2	1	2	1	1	1	2	7						2		1	2	2	10										2		2	1	0		0	0	0	0
440700	090284	2009-08-31	44	1	4	2	2	1	2	2	7	2	1	7						1	1	1	1	2	10										2		1	1	0		0	0		0	0	0
440700	090014	2009-08-19	45	1	4	2	2	1	1	2	7	2	2	7						2		2		2	10										2		1	1	0		0	0		0	0	0
440700	090508	2009-11-02	45	1	4	2	2	1	1	1	4	2	2	6						1	2	2		2	10										2		2	1	0		0	0		0
440700	090482	2009-11-07	45	1	4	2	2	2	9	2	7	3	1	6						1	1	1	1	2	10										2		2	1	0		0	0		0
440700	090481	2010-02-02	45	1	3	2	2	1	9	2	7	1	1	6						1	1	1	1	2	10										2		2	1	0		0	0		0
440700	090323	2009-08-26	45	1	4	2	2	1	9	2	7	3	1	7						1	3	2		2	10										2		1	1	0		0	0		0	0	0
440700	090540	2010-02-04	45	1	3	2	2	1	9	1	7	2	2	6						2		2		2	10										2		2	1	0		0	0		0
440700	090075	2009-09-11	45	1	4	2	2	1	9	2	5	3	1	2						2		2		2	10										2		1	1	0		0	0	0	0	0	0
440700	090332	2009-08-30	45	1	4	2	2	2	1	2	7	2	1	7						1	1	1	1	2	10										2		1	1	0		0	0		0	0	0
440700	090119	2009-09-10	45	1	2	2	2	2	9	1	7	1	2	1						2		2		2	10										2		1	1	0		0	0		0
440700	090105	2009-10-14	45	1	5	3	3	1	9	2		1	2	7						2		2		2	10										2		2	1	0		0	0	0	0
440700	090249	2010-02-23	45	1	3	2	2	1	9	1	4	1	2	7						1	2	2		2	10										2		2	1	0		0	0		0
440700	090825	2010-06-11	45	1	3	2	2	1	2	2	7	1	2	7						1	2	1	2	2	10										2		2	1	0		0	0		0
440700	090083	2009-09-05	46	1	3	2	2	2	9	2	6	1	2	7						1	1	1	1	2	10										2		1	1	0		0	0		0	0	0
440700	090063	2009-09-01	46	1	3	2	2	1	9	1	7	1	2	5						1	1	2		2	10										2		1	1	0		0	0	0	0	0	0
440700	090397	2010-01-24	46	1	3	2	1	3	1	1	7									1	2	2		2	10										2		2	1	0		0	0		0
440700	090440	2009-09-14	46	1	5	2	2	1	9	2	6	1	2	7						2		2		2	10										2		1	1	0		0	0		0	0	0
440700	090108	2010-02-04	46	1	3	2	2	1	9	1	7	1	2	7						1	1	1	1	2	10										2		2	1	0		0	0		0
440700	090290	2009-08-24	46	1	5	2	2	2	1	2	7	2	1	7						1	2	1	1	2	10										2		1	1	0		0	0		0	0	0
440700	090538	2009-11-11	46	1	4	2	2	1	2	1	1	2	2	1	5					2		2		2	10										2		2	1	0		0	0		0
440700	090523	2009-11-10	46	1	4	2	2	1	9	2	4	2	1	7						2		2		2	10										2		1	1	0		0	0		0
440700	090285	2009-08-28	46	1	4	2	2	1	2	2	7	1	2	7						2		2		2	10										2		1	1	0		0	0		0	0	0
440700	090760	2010-05-01	46	1	3	2	2	1	9	2	7	1	2	7						1	2	2		2	10										2		2	1	0		0	0		0
440700	090650	2009-12-23	47	1	5	2	2	3	1	1	1	2	2	6						1	2	2		2	10										2		2	1	0		0	0	0	0
440700	090296	2009-08-27	47	1	5	2	2	1	9	2	7	1	2	7						2		2		2	10										2		1	1	0		0	0		0	0	0
440700	090485	2009-09-29	47	1	5	2	2	1	8	2	7	2	1	7						1	1	1	1	2	10										2		2	1	0		0	0		0
440700	090590	2009-11-20	47	1	5	2	2	1	2	2	5	2	2	7						2		1	2	2	10										2		2	1	0		0	0		0
440700	090362	2009-09-08	47	1	3	2	2	1	9	2	7	2	1												10										2		1	1	0		0	0	0	0	0	0
440700	090519	2009-11-12	48	1	4	2	2	1	9	2	7	3	1	7						1	1	2		2	10										2		2	1	0		0	0		0
440700	090050	2009-08-24	48	1	5	2	2	1	1	1	7	1	2	7						1	2	2		2	10										2		1	1	0		0	0		0	0	1
440700	090676	2010-02-04	48	1	3	2	2	1	9	1	7	1	2	7						1	2	1	2	2	10										2		2	1	0		0	0		0
440700	090442	2009-08-19	48	1	4	2	2	1	2	2	7	2	2	7						1	2	2		2	10										2		1	1	0		0	0		0	0	0
440700	090089	2009-09-11	48	1	4	2	2	1	9	1	7	1	2	7						1	2	1	2	2	10										2		1	1	0		0	0		0	0	0
440700	090057	2009-09-18	48	1	5	2	2	3	9	2	7	1	2	7						2		2		2	10										2		1	1	0		0	0		0	0	0
440700	090376	2009-11-09	48	1	2	4	1	1	1	1		2	2							1	1	1	1														2	1	0		0	0	0	0
440700	090357	2010-02-02	48	1	4	2	2	2	9	1	7	1	2	1						1	1	2		2	10										2		2	1	0		0	0		0
440700	090035	2009-07-30	49	1	4	2	2	1	9	1	7	2	2	5						1	1	1	2	2	10										2		1	1	0		0	0		0
440700	090568	2009-11-12	49	1	4	2	2	1	2	1	7	2	1	7						1	1	1	1	2	10										2		2	1	0		0	0		0
440700	090374	2009-09-23	50		3	2	1	1					2							1	2	1	2	2	10										2		1	1	0		0	0	0	0
440700	090138	2009-08-18	50	1	4	2	2	1	1	1	7	2	2	7						2		1	2	2	10										2		1	1	0		0	0		0	0	0
440700	090746	2010-01-16	50	1	3	2	2	3	9	2	7	1	2	1	8					2		2		2	10										2		2	1	0		0	0		0
440700	090839	2010-05-04	50	1	5	3	5	3	2	1		2	2	2						1	1	2		2	10										2		2	1	0		0	0		0
440700	090102	2009-08-11	51	1	5	2	2	1	9	2	7	1	2	1						2		2		2	10										2		1	1	0		0	0		0	0	0
440700	090278	2009-09-18	51	1	3	2	2	3	9	1	3	1	2	1						1	2	2		2	10										2		2	1	0		0	0		0
440700	090499	2009-10-13	51	1	4	2	2	1	9	2	7	1	2	6						2		2		2	10										2		2	1	0		0	0		0
440700	090321	2009-08-24	52	1	4	3	1	1	9	1	7									1	2	2		2	10										2		1	1	0		0	0		0	0	0
440700	090373	2009-11-30	52	1	4	2	2	3	9	1	6	1	2	5						2		2		2	10										2		2	1	0		0	0	0	0
440700	090087	2009-09-08	53	1	3	2	2	1	9	2	7	2	1	7						2		2		2	10										2		1	1	0		0	0		0	0	0
440700	090273	2009-09-04	53	1	3	2	2	3	9	1	7	1	2	6						1	1	1	2	2	10										2		1	1	0		0	0	0	0	0	0
440700	090338	2009-09-13	53	1	3	2	2	3	9	2	6	2	2	5						1	1	2		2	10										2		1	1	0		0	0		0	0	0
440700	090131	2009-08-18	53	1	2	2	1	1	9	2	7	4	3	0						1	2	2		2	10										2		1	1	0		0	0		0	0	0
440700	090122	2009-08-18	53	1	4	2	2	1	1	1	4	1	2	6						2		2	2	2	10										2		1	1	0		0	0		0	0	0
440700	090436	2009-10-17	53	1	4	3	1	1	2	1	1									1	2	1	2	2	10										2		1	1	0		0	0		0
440700	090336	2009-09-02	54	1	5	2	2	1	2	2	7	2	2	6						1	2	1	2	2	10										2		1	1	0		0	0		0	0	0
440700	090536	2009-10-28	54	1	2	2	2	1	9	1	5	1	2	7						2		2		2	10										2		2	1	0		0	0		0
440700	090096	2009-09-07	55	1	2	2	2	1	7	1	5	1	2	2						1	2	1	2	2	10										2		1	1	0		0	0		0	0	1
440700	090474	2009-10-03	56	1	4	2	2	1	9	1	7	1	2	7						1	1	2		2	10										2		2	1	0		0	0		0
440700	090015	2009-08-18	56	1	5	2	2	1	1	2	7	2	2	7						2		2		2	10										2		1	1	0		0	0		0	0	0
440700	090473	2009-10-03	57	1	2	2	2	1	9	1	5	1	2	7						1	2	2		2	10										2		2	1	0		0	0		0
440700	090835	2010-05-17	57	1	4	2	2	1	2	2	7	2	2	7						1	1	1	1	2	10										2		2	1	0		0	0		0
440700	090019	2009-08-18	58	1	4	2	2	2	4	1	7	2	1	7						2		1	1	2	10										2		1	1	0		0	0		0	0	0
440700	090475	2009-10-01	58	1	3	2	2	1	9	2	7	2	2	7						2		1	2	2	10										2		2	1	0		0	0		0
440700	090307	2009-09-14	58	1	3	2	2	1	6	2	7	2	1	1						1	1	2		2	10										2		1	1	0		0	0		0	0	0
440700	090463	2009-10-27	58	1	2	2	4	1	2	2	6	1	2	7						2		2		2	10										2		2	1	0		0	0		0
440700	090257	2010-03-03	58	1	3	2	2	1	9	1	5	3	1	2	5					1	1	1	1	2	10										2		2	1	0		0	0		0
440700	090653	2009-12-21	59	1	2	1	5	2	1	1	7									1	1	2		2	10										2		2	1	0		0	0		0
440700	090024	2009-08-04	59	1	4	2	2	1	9	1	7	1	2	7						1	1	1	1	2	10										2		1	1	0		0	0		0	0	0
440700	090363	2009-09-08	60	1	3	2	2	1	9		7	2	1	7											10										2		1	1	0		0	0	0	0	0	0
440700	090006	2009-07-17	60	1	3	2	2	1	9	2	7	2	2	7						1	2	2		2	10										2		2	1	0		0	0		0	0	0
440700	090584	2009-11-24	60	1	2	2	2	2	2	2	7	2	2	7						2		2		2	10										2		2	1	0		0	0		0
440700	090602	2009-12-28	60	1	1	2	2	1	2	2	6	2	1	7						2		1	2	2	10										2		1	1	0		0	0		0
440700	090761	2010-04-22	60	1	3	2	2	3	9	2	7	1	2	7						1	2	2		2	10										2		2	1	0		0	0		0
440700	090450	2009-09-06	61	1	5	2	2	1	1	2	7	2	2	7						1	2	1	2	2	10										2		1	1	0		0	0		0	0	0
440700	090582	2009-12-15	62	1	4	2	2	1	1	2	7	1	2	7						2		2		2	10										2		2	1	0		0	0		0
440700	090297	2009-09-03	62	1	5	2	2	1	1	1	6	2	2	6						1	2	1	2	2	10										2		1	1	0		0	0		0	0	0
440700	090048	2009-07-08	62	1	2	4	1	1	1	2	7									1	2	2		2	10										2		1	1	0		0	0		0	0	0
440700	090322	2009-08-26	63	1	5	2	1	1	9	2	7	4	2	7						2		1	2	2	10										2		1	1	0		0	0		0	0	0
440700	090020	2009-08-18	63	1	4	2	2	1	2	1	3	1	2	6						1	2	2		2	10										2		1	1	0		0	0		0	0	1
440700	090055	2009-07-06	66	1	4	2	2	1	9	1	7	4	3	0						1	2	2		2	10										2		1	1	0		0	0		0	1	1
440700	090021	2009-07-29	67	1	3	2	2	1	9	2	7	1	2	6						1	2	1	2	2	10										2		1	1	0		0	0		0
440700	090182	2009-07-18	67	1	2	2	2	1	9	2	7	1	2	7						1	1	2		2	10										2		1	1	0		0	0	0	0	0	0
440700	090294	2009-09-04	68	1	4	2	2	1	9	1	6	1	2	7						1	1	2		2	10										2		1	1	0		0	0		0	0	0
440700	090517	2009-11-17	69	1	5	2	2	1	2	2	5	2	2	7						2		2		2	10										2		2	1	0		0	0		0
440700	090143	2009-12-02	75	1	3	2	2	1	9	1	6	1	2	6						2		2		2	10										2		2	1	0		0	0	0	0
440700	090441	2009-10-09	82	1	2	4	1	1	9	1	6									1	2	1	2	2	10										2		2	1	0		0	0		0
440700	090674	2010-05-31	21.9083	1	5	1	3	2	1	1	7									2		2		2	10										2		2	1	0		0	0		0
440700	090817	2010-05-12	22.1054	1	3	1	6	3	9	3	4	1	3	5						2		2		2	10										1	1	2	1	0		0	0		0
440700	090816	2010-05-11	24.3176	1	3	1	1	1	1	2	1									1	2	1	2	2	10										2		2	1	0		0	0		0
440700	090047	2009-07-02	24.5859	1	4	1	5	1	9	2	1									1	2	2		2	10										2		1	1	0		0	0		0	0	0
440700	090814	2010-04-26	24.8405	1	5	1	5	1	9	1	7	4	3	6						1	2	2		2	10										2		2	1	0		0	0		0
440700	090781	2010-05-27	24.9637	1	5	1	5	1	2	2	4									2		2		2	10										2		2	1	0		0	0		0
440700	090813	2010-04-26	25.295	1	4	1	1	3	9	2	7	4	2	7						2		2		2	10										2		2	1	0		0	0		0
440700	090132	2009-08-23	25.6564	1	4	2	2	3	9	1	7	1	2	7						2		1	2	2	10										2		1	1	0		0	0		0	0	0
440700	090195	2009-08-21	25.7057	1	5	1	5	1	9	1	4	2	2	4						2		2		2	10										2		1	1	0		0	0	0	0	0	0
440700	090196	2009-08-05	27.9808	1	5	1	1	1	2	2	7	1	2	7						2		2		2	10										2		1	1	0		0	0	0	0	0	0
440700	090193	2009-07-27	28.8816	1	4	2	2	1	9	2	6	1	2	7						1	1	2		2	10										2		1	1	0		0	0	0	0	0	0
440700	090062	2009-08-14	29.3552	2	3	2	2	3	9	2	7	1	2	7						2		2		2	10										2		1	1	0		0	0	0	0	0	0
440700	090188	2009-09-02	30.1191	1	3	2	2	3	6	2	5	3	1	7						1	1	2		2	10										2		1	1	0		0	0	0	0	0	0
440700	090189	2009-09-05	33.1061	1	5	2	2	1	9	2	6	2	1	7						1	1	2		2	10										2		1	1	0		0	0	0	0	0	1
440700	090200	2009-08-11	35.0418	1	4	2	2	1	9	2	0	1	2	7						2		2		2											2		1	1	0		0	0	0	0	0	0
440700	090585	2009-11-23	35.5236	1	3	2	2	1	2	1	7	4	2	1	3	5				2		2		2	10										2		2	1	0		0	0		0
440700	090043	2009-07-26	36.8843	1	3	2	1	3	9	1	1	2	2	7						1	2	2		2	10										2		1	1	0		0	0		0	1	0
440700	090687	2009-12-21	37.87	1	4	2	2	2	2	1	1	1	2	7						1	2	2		2	10										2		2	1	0		0	0		0
440700	090811	2010-04-22	38.6694	1	5	2	2	1	9	1	7	1	2	6						1	2	2		2	10										2		2	1	0		0	0		0
440700	090186	2009-09-02	39.1677	1	5	2	2	1	9	2	6	2	1	7						1	1	2		2	10										2		1	1	0		0	0	0	0	0	0
440700	090479	2009-09-25	39.2827	1	3	4	1	3	1	1	7									1	2	2		2	10										2		2	1	0		0	0		0
440700	090779	2010-05-07	39.4114	1	1	1	1	3	9	1	6									1	2	1	2	2	10										2		2	1	0		0	0		0
440700	090046	2009-09-14	40.8898	1	3	2	2	2	2	2	7	2	2	5						1	1	2		2	10										2		1	1	0		0	0		0	0	0
440700	090749	2010-01-16	41.6865	1	4	2	2	1	2	1	5	2	2	7						1	2	2		2	10										2		2	1	0		0	0		0
440700	090812	2010-04-26	43.2252	1	3	2	2	1	9	1	7	2	1	7						1	1	2		2	10										2		2	1	0		0	0		0
440700	090377	2009-09-23	43.9124	1	3	2	2	1	9	2	7	2	2	7								1	1	2	10										2		1	1	0		0	0	0	0
440700	090187	2009-08-19	46.9021	1	3	2	2	3	9	1	5	1	2	7						1	1	2		2	10										2		1	1	0		0	0	0	0	0	0
440700	090185	2009-09-07	48.7255	1	3	2	2	1	1	1	3	3	1	7						2		2		2	10										2		1	1	0		0	0	0	0	0	0
440700	090599	2009-11-30	53.974	1	4	2	2	1	1	2	7	1	2	6						2		2		2	10										2		2	1	0		0	0		0
440700	090184	2009-07-23	56.0602	1	3	2	2	1	6	1	3	1	2	1						2		2		2	10										2		1	1	0		0	0	0	0	0	0
440700	090192	2009-08-03	58.0534	1	3	2	2	1	9	2	6	2	2	7						1	1	2		2	10										2		1	1	0		0	0	0	0	0	0
440700	090246	2010-02-25	63.7207	1	2	2	1	1	9	1	7	2	2	5						1	2	1	2	2	10										2		2	1	0		0	0		0
440700	090575	2009-11-18		1	5	2	2	1	9	2	6	2	2	5						1	1	2		2	6										2		1	1	0		0	0		0
440700	090815	2010-04-30		1	3	1	3	1	9	1	4									1	1	2		2	10										2		2	1	0		0	0		0
440700	090829	2010-05-08		1	4	2	2	2	1	1	7	1	2	7						2		2		2	10										2		2	1	0		0	0		0
440700	090783	2010-06-03		1	3	2	1	1	9	1	7	2	2	6						1	2	2		2	10										2		2	1	0		0	0		0
